# Supplementary material for: GraphCpG: imputation of single-cell methylomes based on locus-aware neighboring subgraphs
Source: Bioinformatics. 2023 Aug 30;39(9):btad533. doi: 10.1093/bioinformatics/btad533 (PMC10516632; doi:10.1093/bioinformatics/btad533)
Supplement: btad533_Supplementary_Data [file btad533_supplementary_data.zip]

Archive with 9 entries (9 files):
- suppl230826Clean.docx
- suppl_Figure_1_Hemato.jpg
- suppl_Figure_1_MBL.jpg
- suppl_Figure_2.jpg
- suppl_Figure_3.jpg
- suppl_Figure_5.jpg
- suppl_Figure_4.jpg
- suppl_Figure_1_Neuron_Homo.jpg
- suppl_Figure_1_Neuron_Mouse.jpg
